# Supplementary material for: ﻿A new Pseudophoxinus species (Teleostei, Cypriniformes, Leuciscidae) from the upper Jordan River basin (Israel) with comments on the status of a few other congeneric species
Source: Zookeys. 2025 Aug 25;1249:303–15. doi: 10.3897/zookeys.1249.154110 (PMC12402820; doi:10.3897/zookeys.1249.154110)
Supplement: XML Treatment for Pseudophoxinus galilaeus [file zookeys.1249.154110-treatment1.xml]

<!DOCTYPE tp:taxon-treatment
  PUBLIC "-//TaxonX//DTD Taxonomic Treatment Publishing DTD v0 20100105//EN" "tax-treatment-NSO.dtd">
<tp:taxon-treatment xmlns:tp="http://www.plazi.org/taxpub"><tp:treatment-meta><kwd-group><label>Taxon classification</label><kwd>
              <named-content content-type="kingdom">Animalia</named-content>
            </kwd><kwd>
              <named-content content-type="order">Cypriniformes</named-content>
            </kwd><kwd>
              <named-content content-type="family">Leuciscidae</named-content>
            </kwd></kwd-group><mixed-citation publication-type="journal"><person-group><name><surname>Goren</surname><given-names>Menachem</given-names></name><name><surname>Feldstein-Farkash</surname><given-names>Tamar</given-names></name></person-group><article-title>﻿A new <italic><tp:taxon-name><tp:taxon-name-part taxon-name-part-type="genus" reg="Pseudophoxinus">Pseudophoxinus</tp:taxon-name-part></tp:taxon-name></italic> species (<tp:taxon-name><tp:taxon-name-part taxon-name-part-type="subclass">Teleostei</tp:taxon-name-part></tp:taxon-name>, <tp:taxon-name><tp:taxon-name-part taxon-name-part-type="order">Cypriniformes</tp:taxon-name-part></tp:taxon-name>, <tp:taxon-name><tp:taxon-name-part taxon-name-part-type="family">Leuciscidae</tp:taxon-name-part></tp:taxon-name>) from the upper Jordan River basin (Israel) with comments on the status of a few other congeneric species</article-title><source>Zookeys</source><day>25</day><month>08</month><year>2025</year><volume>1249</volume><fpage>303</fpage><lpage>315</lpage><pub-id pub-id-type="doi">10.3897/zookeys.1249.154110</pub-id></mixed-citation></tp:treatment-meta><tp:nomenclature><label>﻿</label><tp:taxon-name><object-id xmlns:xlink="http://www.w3.org/1999/xlink" content-type="arpha" xlink:type="simple">E5587D73-11AD-5D9F-87A3-65758904F94A</object-id>
            <tp:taxon-name-part taxon-name-part-type="genus" reg="Pseudophoxinus">Pseudophoxinus</tp:taxon-name-part>
            <tp:taxon-name-part taxon-name-part-type="species" reg="galilaeus">galilaeus</tp:taxon-name-part>
            <object-id xmlns:xlink="http://www.w3.org/1999/xlink" content-type="zoobank" xlink:type="simple">https://zoobank.org/7ABB4D05-D9DC-4E1D-866B-32377F624D3E</object-id>
          </tp:taxon-name><tp:taxon-status xmlns:xlink="http://www.w3.org/1999/xlink" xlink:type="simple">sp. nov.</tp:taxon-status><xref ref-type="fig" rid="F1">Figs 1</xref><xref ref-type="fig" rid="F2">, 2</xref><xref ref-type="fig" rid="F3">, 3</xref><xref ref-type="fig" rid="F4">, 4</xref><tp:nomenclature-citation-list><tp:nomenclature-citation><tp:taxon-name>
                <tp:taxon-name-part taxon-name-part-type="genus" reg="Phoxinellus">Phoxinellus</tp:taxon-name-part> <tp:taxon-name-part taxon-name-part-type="species" reg="kervillei">kervillei</tp:taxon-name-part></tp:taxon-name><comment>(non Pellegrin, 1911) <xref ref-type="bibr" rid="B39">Tortonese 1938</xref>; <xref ref-type="bibr" rid="B33">Steinitz 1951</xref>, <xref ref-type="bibr" rid="B34">1953</xref>, <xref ref-type="bibr" rid="B35">1954</xref>.</comment></tp:nomenclature-citation><tp:nomenclature-citation><tp:taxon-name>
                <tp:taxon-name-part taxon-name-part-type="genus" reg="Pseudophoxinus">Pseudophoxinus</tp:taxon-name-part>
              </tp:taxon-name><comment>[sic] <tp:taxon-name><tp:taxon-name-part taxon-name-part-type="genus" reg="Pseudophoxinus"/><tp:taxon-name-part taxon-name-part-type="species" reg="kervillei">kervillei</tp:taxon-name-part></tp:taxon-name> (non Pellegrin, 1911) <xref ref-type="bibr" rid="B12">Goren 1975</xref>, <xref ref-type="bibr" rid="B13">1983</xref>; <xref ref-type="bibr" rid="B2">Ben Tuvia 1978</xref>; <xref ref-type="bibr" rid="B20">Krupp and Schneider 1989</xref>; <xref ref-type="bibr" rid="B14">Goren and Ortal 1999</xref>; <xref ref-type="bibr" rid="B8">Gasith et al. 2000</xref>; <xref ref-type="bibr" rid="B28">Ostrovsky et al. 2014</xref>; <xref ref-type="bibr" rid="B36">Tadmor-Levi et al. 2022</xref>; <xref ref-type="bibr" rid="B37">Tadmor-Levi et al. 2023</xref>; <xref ref-type="bibr" rid="B4">Çiçek et al. 2023</xref>.</comment></tp:nomenclature-citation><tp:nomenclature-citation><tp:taxon-name>
                <tp:taxon-name-part taxon-name-part-type="genus" reg="Phoxinellus">Phoxinellus</tp:taxon-name-part> <tp:taxon-name-part taxon-name-part-type="species" reg="zeregi">zeregi</tp:taxon-name-part></tp:taxon-name><comment>(non Heckel, 1843) <xref ref-type="bibr" rid="B24">Lortet 1883</xref>.</comment></tp:nomenclature-citation></tp:nomenclature-citation-list></tp:nomenclature><tp:treatment-sec sec-type="material" id="SECID0EHBAE"><title>Material examined.</title><p><bold><italic>Holotype</italic>.</bold> • <abbrev xmlns:xlink="http://www.w3.org/1999/xlink" xlink:title="Fish collection of the Steinhardt Museum of Natural History" id="ABBRID0ESBAE" xlink:type="simple">SMNHTAU-P</abbrev>.17856, <abbrev xmlns:xlink="http://www.w3.org/1999/xlink" xlink:title="Total length" id="ABBRID0EWBAE" xlink:type="simple">TL</abbrev>: 82.0 mm, SL69.6 mm, collected in Dan River, 15 September 1988 by M. Goren (Fig. <xref ref-type="fig" rid="F2">2</xref>). <bold><italic>Paratypes</italic></bold>: • <abbrev xmlns:xlink="http://www.w3.org/1999/xlink" xlink:title="Fish collection of the Steinhardt Museum of Natural History" id="ABBRID0EBCAE" xlink:type="simple">SMNHTAU-P</abbrev>.10667, 5 specimens, <abbrev xmlns:xlink="http://www.w3.org/1999/xlink" xlink:title="Total length" id="ABBRID0EFCAE" xlink:type="simple">TL</abbrev>: 38.8–82.3 mm, <abbrev xmlns:xlink="http://www.w3.org/1999/xlink" xlink:title="Standard length" id="ABBRID0EJCAE" xlink:type="simple">SL</abbrev>: 31.3–69.5 mm, same data as for holotype. • <abbrev xmlns:xlink="http://www.w3.org/1999/xlink" xlink:title="Fish collection of the Steinhardt Museum of Natural History" id="ABBRID0ENCAE" xlink:type="simple">SMNHTAU-P</abbrev>.242, 3 specimens, <abbrev xmlns:xlink="http://www.w3.org/1999/xlink" xlink:title="Total length" id="ABBRID0ERCAE" xlink:type="simple">TL</abbrev>: 78.8–94 mm, <abbrev xmlns:xlink="http://www.w3.org/1999/xlink" xlink:title="Standard length" id="ABBRID0EVCAE" xlink:type="simple">SL</abbrev>: 63.2–75.6 mm. Collected at Hula Lake, 7 August 1954, (probably by H. Mendelssohn). The Lake drained during 1954–1958 (southwestern part kept as a nature reserve).</p><fig id="F1" position="float" orientation="portrait"><object-id xmlns:xlink="http://www.w3.org/1999/xlink" content-type="doi" xlink:type="simple">10.3897/zookeys.1249.154110.figure1</object-id><object-id xmlns:xlink="http://www.w3.org/1999/xlink" content-type="arpha" xlink:type="simple">F86C2473-40C1-51E0-B031-C65C3AED8778</object-id><label>Figure 1.</label><caption><p><italic><tp:taxon-name><tp:taxon-name-part taxon-name-part-type="genus" reg="Pseudophoxinus">Pseudophoxinus</tp:taxon-name-part> <tp:taxon-name-part taxon-name-part-type="species" reg="galilaeus">galilaeus</tp:taxon-name-part></tp:taxon-name></italic> sp. nov. An aquarium picture (1968, photo A. Subb).</p></caption><graphic xmlns:xlink="http://www.w3.org/1999/xlink" xlink:href="zookeys-1249-303_article-154110__-g001.jpg" position="float" orientation="portrait" xlink:type="simple" id="oo_1401454.jpg"><uri content-type="original_file" xlink:type="simple">https://binary.pensoft.net/fig/1401454</uri></graphic></fig><fig id="F2" position="float" orientation="portrait"><object-id xmlns:xlink="http://www.w3.org/1999/xlink" content-type="doi" xlink:type="simple">10.3897/zookeys.1249.154110.figure2</object-id><object-id xmlns:xlink="http://www.w3.org/1999/xlink" content-type="arpha" xlink:type="simple">48B0AE71-0D26-5EF0-8B64-B54B7054F3C8</object-id><label>Figure 2.</label><caption><p>Holotype of <italic><tp:taxon-name><tp:taxon-name-part taxon-name-part-type="genus" reg="Pseudophoxinus">Pseudophoxinus</tp:taxon-name-part> <tp:taxon-name-part taxon-name-part-type="species" reg="galilaeus">galilaeus</tp:taxon-name-part></tp:taxon-name></italic> sp. nov. <abbrev xmlns:xlink="http://www.w3.org/1999/xlink" xlink:title="Fish collection of the Steinhardt Museum of Natural History" id="ABBRID0EEEAE" xlink:type="simple">SMNHTAU-P</abbrev>.17856 (Photo: O. Rittner.)</p></caption><graphic xmlns:xlink="http://www.w3.org/1999/xlink" xlink:href="zookeys-1249-303_article-154110__-g002.jpg" position="float" orientation="portrait" xlink:type="simple" id="oo_1401455.jpg"><uri content-type="original_file" xlink:type="simple">https://binary.pensoft.net/fig/1401455</uri></graphic></fig></tp:treatment-sec><tp:treatment-sec sec-type="material" id="SECID0ENEAE"><title>Additional material.</title><p>• SMNHTAU- P.3021, 108 specimens, <abbrev xmlns:xlink="http://www.w3.org/1999/xlink" xlink:title="Total length" id="ABBRID0ETEAE" xlink:type="simple">TL</abbrev>: 25.6 mm – 43.2 mm, <abbrev xmlns:xlink="http://www.w3.org/1999/xlink" xlink:title="Standard length" id="ABBRID0EXEAE" xlink:type="simple">SL</abbrev>: 21.0–75.6 mm, collected by M. Goren, Ein Einan (tributary to Hula Nature Reserve), 12 June 1968; • <abbrev xmlns:xlink="http://www.w3.org/1999/xlink" xlink:title="Fish collection of the Steinhardt Museum of Natural History" id="ABBRID0E2EAE" xlink:type="simple">SMNHTAU-P</abbrev>.7540 13 specimens, <abbrev xmlns:xlink="http://www.w3.org/1999/xlink" xlink:title="Total length" id="ABBRID0E6EAE" xlink:type="simple">TL</abbrev>: 25.6–43.2 mm, <abbrev xmlns:xlink="http://www.w3.org/1999/xlink" xlink:title="Standard length" id="ABBRID0EDFAE" xlink:type="simple">SL</abbrev>: 21.0–75.6 mm, collected by M. Goren, Dan River 6 September 1979; • <abbrev xmlns:xlink="http://www.w3.org/1999/xlink" xlink:title="Fish collection of the Steinhardt Museum of Natural History" id="ABBRID0EHFAE" xlink:type="simple">SMNHTAU-P</abbrev>.11568 33 specimens, <abbrev xmlns:xlink="http://www.w3.org/1999/xlink" xlink:title="Total length" id="ABBRID0ELFAE" xlink:type="simple">TL</abbrev>: 40.5–51.0 mm, <abbrev xmlns:xlink="http://www.w3.org/1999/xlink" xlink:title="Standard length" id="ABBRID0EPFAE" xlink:type="simple">SL</abbrev>: 32.7–41.5 mm, collected by D. Hisdai Meshushim River (tributary of Lake Kinneret) March 1988; • <abbrev xmlns:xlink="http://www.w3.org/1999/xlink" xlink:title="Fish collection of the Steinhardt Museum of Natural History" id="ABBRID0ETFAE" xlink:type="simple">SMNHTAU-P</abbrev>.3027, 4 specimens, <abbrev xmlns:xlink="http://www.w3.org/1999/xlink" xlink:title="Total length" id="ABBRID0EXFAE" xlink:type="simple">TL</abbrev>: 43.5–47.7 mm, <abbrev xmlns:xlink="http://www.w3.org/1999/xlink" xlink:title="Standard length" id="ABBRID0E2FAE" xlink:type="simple">SL</abbrev>: 34.9–38.6 mm, collected by M. Goren, Hula Nature Reserve, 20 October 1968; • <abbrev xmlns:xlink="http://www.w3.org/1999/xlink" xlink:title="Fish collection of the Steinhardt Museum of Natural History" id="ABBRID0E6FAE" xlink:type="simple">SMNHTAU-P</abbrev>.13300, 3 specimens, <abbrev xmlns:xlink="http://www.w3.org/1999/xlink" xlink:title="Total length" id="ABBRID0EDGAE" xlink:type="simple">TL</abbrev>: 48–54 mm, <abbrev xmlns:xlink="http://www.w3.org/1999/xlink" xlink:title="Standard length" id="ABBRID0EHGAE" xlink:type="simple">SL</abbrev>: 40–46 mm Hula Nature Reserve, 28 November, 2007; BMNH 1968.12.13.343–350, 8 specimens <abbrev xmlns:xlink="http://www.w3.org/1999/xlink" xlink:title="Total length" id="ABBRID0ELGAE" xlink:type="simple">TL</abbrev>: 36–44 mm, <abbrev xmlns:xlink="http://www.w3.org/1999/xlink" xlink:title="Standard length" id="ABBRID0EPGAE" xlink:type="simple">SL</abbrev>: 29–35 mm, Charka spring (West side of Ghab, connects to Orontes River, Syria), 27 November 1957.</p></tp:treatment-sec><tp:treatment-sec sec-type="Samples used for phylogenetic analysis" id="SECID0ETGAE"><title>Samples used for phylogenetic analysis.</title><p>• <abbrev xmlns:xlink="http://www.w3.org/1999/xlink" xlink:title="Fish collection of the Steinhardt Museum of Natural History" id="ABBRID0EZGAE" xlink:type="simple">SMNHTAU-P</abbrev>.15771, <abbrev xmlns:xlink="http://www.w3.org/1999/xlink" xlink:title="Total length" id="ABBRID0E4GAE" xlink:type="simple">TL</abbrev> 60 mm, <abbrev xmlns:xlink="http://www.w3.org/1999/xlink" xlink:title="Standard length" id="ABBRID0EBHAE" xlink:type="simple">SL</abbrev> 50.1 mm, collected by E. Elron, Einot Gonen, 16 May, 2015. • <abbrev xmlns:xlink="http://www.w3.org/1999/xlink" xlink:title="Fish collection of the Steinhardt Museum of Natural History" id="ABBRID0EFHAE" xlink:type="simple">SMNHTAU-P</abbrev>.15826, <abbrev xmlns:xlink="http://www.w3.org/1999/xlink" xlink:title="Total length" id="ABBRID0EJHAE" xlink:type="simple">TL</abbrev> 70 mm, <abbrev xmlns:xlink="http://www.w3.org/1999/xlink" xlink:title="Standard length" id="ABBRID0ENHAE" xlink:type="simple">SL</abbrev> 59 mm, collected by E. Elaron, Agmon Ha’Hula, 14 July, 2015. • <abbrev xmlns:xlink="http://www.w3.org/1999/xlink" xlink:title="Fish collection of the Steinhardt Museum of Natural History" id="ABBRID0ERHAE" xlink:type="simple">SMNHTAU-P</abbrev>.15800, <abbrev xmlns:xlink="http://www.w3.org/1999/xlink" xlink:title="Total length" id="ABBRID0EVHAE" xlink:type="simple">TL</abbrev> 47 mm, <abbrev xmlns:xlink="http://www.w3.org/1999/xlink" xlink:title="Standard length" id="ABBRID0EZHAE" xlink:type="simple">SL</abbrev> 38 mm, collected by E. Elron, Dan River, 21 July 2015. • <abbrev xmlns:xlink="http://www.w3.org/1999/xlink" xlink:title="Fish collection of the Steinhardt Museum of Natural History" id="ABBRID0E4HAE" xlink:type="simple">SMNHTAU-P</abbrev>.14406, <abbrev xmlns:xlink="http://www.w3.org/1999/xlink" xlink:title="Total length" id="ABBRID0EBIAE" xlink:type="simple">TL</abbrev> 41 mm, <abbrev xmlns:xlink="http://www.w3.org/1999/xlink" xlink:title="Standard length" id="ABBRID0EFIAE" xlink:type="simple">SL</abbrev> 33 mm, collected by M/ Goren at the mouth of Daliyot River, 9 December 2011. • <abbrev xmlns:xlink="http://www.w3.org/1999/xlink" xlink:title="Fish collection of the Steinhardt Museum of Natural History" id="ABBRID0EJIAE" xlink:type="simple">SMNHTAU-P</abbrev>.14428, <abbrev xmlns:xlink="http://www.w3.org/1999/xlink" xlink:title="Total length" id="ABBRID0ENIAE" xlink:type="simple">TL</abbrev> 79 mm, <abbrev xmlns:xlink="http://www.w3.org/1999/xlink" xlink:title="Standard length" id="ABBRID0ERIAE" xlink:type="simple">SL</abbrev> 67 mm, collected by M. Goren, Meshushim River, 9 December 2011. • <abbrev xmlns:xlink="http://www.w3.org/1999/xlink" xlink:title="Fish collection of the Steinhardt Museum of Natural History" id="ABBRID0EVIAE" xlink:type="simple">SMNHTAU-P</abbrev>.14421 <abbrev xmlns:xlink="http://www.w3.org/1999/xlink" xlink:title="Total length" id="ABBRID0EZIAE" xlink:type="simple">TL</abbrev> 54 mm, <abbrev xmlns:xlink="http://www.w3.org/1999/xlink" xlink:title="Standard length" id="ABBRID0E4IAE" xlink:type="simple">SL</abbrev> 46 mm, collected by M. Goren, Meshushim River, 9 December 2011. The samples used for phylogenetic analysis were the same as those analyzed in the study by <xref ref-type="bibr" rid="B37">Tadmor-Levi et al. (2023)</xref>.</p></tp:treatment-sec><tp:treatment-sec sec-type="diagnosis" id="SECID0EFJAE"><title>Diagnosis.</title><p>A species of <italic><tp:taxon-name><tp:taxon-name-part taxon-name-part-type="genus" reg="Pseudophoxinus">Pseudophoxinus</tp:taxon-name-part></tp:taxon-name></italic>, characterized by 39–44 longitudinal scale series along the body, 13–17 pored lateral line scales, 20–23 predorsal scales, 4–5 gill rakers on the lower limb of the first gill arch (with 2–3 rudimentary rakers at the rear) and 30–32 vertebrae.</p></tp:treatment-sec><tp:treatment-sec sec-type="description" id="SECID0ESJAE"><title>Description.</title><p>A small fish, rarely exceeding 9.0 cm in length (<abbrev xmlns:xlink="http://www.w3.org/1999/xlink" xlink:title="Total length" id="ABBRID0EYJAE" xlink:type="simple">TL</abbrev>). The lateral line is incomplete and never extends to a vertical line from the anus.</p><p>Fins: The front of the dorsal fin is behind a vertical line from the base of the pelvic fin; The front of the anal fin is behind the rear end of the dorsal-fin base. Dorsal fin with 7–9 segmented rays. Anal fin with 7–8 segmented rays. Pectoral fin with 13–14 segmented rays. Pelvic fins with 7 segmented rays (6 in a single examined specimen); Caudal fin Forked, with 20–24 segmented rays. The shortest caudal ray (mid-ray) is approximately half the length of the longest ray.</p><p>Scales: The body is covered with cycloid scales, while the head is naked. Longitudinal scale series: 39–44; Transversal scale series: 13–15 (counted from the insertion of the dorsal fin backward); Predorsal scales: 20–23; Pored lateral line scales: 13–17; In some specimens, 2–3 unpored scales interrupt the curve of the pored lateral line scales.</p><p>Vertebrae: The total number of vertebrae is 30–32 (with the first vertebra bearing a neural spine counted as the third vertebra). Dorsal fin originates above vertebrae 10 or 11, while the anal fin originates below vertebrae 19 to 21 (vertebral count data from <xref ref-type="bibr" rid="B10">Goren 1969</xref>).</p><p>Pharyngeal teeth: 4–5.</p><p>Gill rakers on lower limb: 4–5, the 2–3 rear are rudimentary.</p><p>Nostrils: The posterior nostril is an oval pore located above the front of the eye. The anterior nostril has a short tubular pore (Fig. <xref ref-type="fig" rid="F3">3</xref>).</p><fig id="F3" position="float" orientation="portrait"><object-id xmlns:xlink="http://www.w3.org/1999/xlink" content-type="doi" xlink:type="simple">10.3897/zookeys.1249.154110.figure3</object-id><object-id xmlns:xlink="http://www.w3.org/1999/xlink" content-type="arpha" xlink:type="simple">26A7640A-C617-583C-AD89-044099239D0C</object-id><label>Figure 3.</label><caption><p>Profile aspect of the head of <italic><tp:taxon-name><tp:taxon-name-part taxon-name-part-type="genus" reg="Pseudophoxinus">P.</tp:taxon-name-part> <tp:taxon-name-part taxon-name-part-type="species" reg="galilaeus">galilaeus</tp:taxon-name-part></tp:taxon-name></italic>. (Photo: O. Rittner).</p></caption><graphic xmlns:xlink="http://www.w3.org/1999/xlink" xlink:href="zookeys-1249-303_article-154110__-g003.jpg" position="float" orientation="portrait" xlink:type="simple" id="oo_1401456.jpg"><uri content-type="original_file" xlink:type="simple">https://binary.pensoft.net/fig/1401456</uri></graphic></fig><p>Cephalic sensory system: The lateral line canal extends from the pored scales to the upper margin of the operculum, then curves around the lower margin of the eye to the snout. A branch of this canal is located on the back of the head, just in front of the predorsal scales. A second canal runs from the upper margin of the preoperculum to the lower jaw, extending slightly before the tip of the jaw (Figs <xref ref-type="fig" rid="F3">3</xref>, <xref ref-type="fig" rid="F4">4</xref>).</p><fig id="F4" position="float" orientation="portrait"><object-id xmlns:xlink="http://www.w3.org/1999/xlink" content-type="doi" xlink:type="simple">10.3897/zookeys.1249.154110.figure4</object-id><object-id xmlns:xlink="http://www.w3.org/1999/xlink" content-type="arpha" xlink:type="simple">987176BD-5586-5F85-9D60-D4C7B764BDB0</object-id><label>Figure 4.</label><caption><p>Ventral aspect of the head of <italic><tp:taxon-name><tp:taxon-name-part taxon-name-part-type="genus" reg="Pseudophoxinus">P.</tp:taxon-name-part> <tp:taxon-name-part taxon-name-part-type="species" reg="galilaeus">galilaeus</tp:taxon-name-part></tp:taxon-name></italic>. (Photo: O. Rittner).</p></caption><graphic xmlns:xlink="http://www.w3.org/1999/xlink" xlink:href="zookeys-1249-303_article-154110__-g004.jpg" position="float" orientation="portrait" xlink:type="simple" id="oo_1401457.jpg"><uri content-type="original_file" xlink:type="simple">https://binary.pensoft.net/fig/1401457</uri></graphic></fig><p>Additionally, two pored canals run across the top of the head, extending from above the first nasal pore through the interorbital space to the back of the head.</p><p><bold><italic>Meristic counts and body proportions</italic></bold> of the holotype and paratypes are presented in Table <xref ref-type="table" rid="T1">1</xref>. Additional data from non-type examined specimens are provided in the Suppl. material <xref ref-type="supplementary-material" rid="S3">3</xref>.</p><table-wrap id="T1" position="float" orientation="portrait"><label>Table 1.</label><caption><p>Meristic counts and body proportions of the holotype and eight paratypes of <italic><tp:taxon-name><tp:taxon-name-part taxon-name-part-type="genus" reg="Pseudophoxinus">Pseudophoxinus</tp:taxon-name-part> <tp:taxon-name-part taxon-name-part-type="species" reg="galilaeus">galilaeus</tp:taxon-name-part></tp:taxon-name></italic> sp. nov. <abbrev xmlns:xlink="http://www.w3.org/1999/xlink" xlink:title="Standard length" id="ABBRID0EKNAE" xlink:type="simple">SL</abbrev> = standard length; <abbrev xmlns:xlink="http://www.w3.org/1999/xlink" xlink:title="Total length" id="ABBRID0EONAE" xlink:type="simple">TL</abbrev> = total length.</p></caption><table id="TID0EMWAG" rules="all"><tbody><tr><th rowspan="2" colspan="1">Counts</th><th rowspan="2" colspan="1">Holotype</th><th rowspan="1" colspan="3">Paratypes</th></tr><tr><th rowspan="1" colspan="1">Range</th><th rowspan="1" colspan="1">Average</th><th rowspan="1" colspan="1">Standard deviation</th></tr><tr><td rowspan="1" colspan="1">No. of pored lateral line</td><td rowspan="1" colspan="1">14+3*</td><td rowspan="1" colspan="1">13–17</td><td rowspan="1" colspan="1">14.3</td><td rowspan="1" colspan="1">1.2</td></tr><tr><td rowspan="1" colspan="1">No. of scale series along the body</td><td rowspan="1" colspan="1">44</td><td rowspan="1" colspan="1">39–44</td><td rowspan="1" colspan="1">42.3</td><td rowspan="1" colspan="1">1.9</td></tr><tr><td rowspan="1" colspan="1">No. of scale in transversal series</td><td rowspan="1" colspan="1">15</td><td rowspan="1" colspan="1">13–15</td><td rowspan="1" colspan="1">13.7</td><td rowspan="1" colspan="1">0.8</td></tr><tr><td rowspan="1" colspan="1">Predorsal scales</td><td rowspan="1" colspan="1">20</td><td rowspan="1" colspan="1">20–23</td><td rowspan="1" colspan="1">20.9</td><td rowspan="1" colspan="1">1.5</td></tr><tr><td rowspan="1" colspan="1">Segmented dorsal fin</td><td rowspan="1" colspan="1">8</td><td rowspan="1" colspan="1">7–8</td><td rowspan="1" colspan="1">7.5</td><td rowspan="1" colspan="1">0.5</td></tr><tr><td rowspan="1" colspan="1">Segmented anal fin</td><td rowspan="1" colspan="1">7</td><td rowspan="1" colspan="1">7–8</td><td rowspan="1" colspan="1">7.8</td><td rowspan="1" colspan="1">0.5</td></tr><tr><td rowspan="1" colspan="1">Pectoral fin</td><td rowspan="1" colspan="1">14</td><td rowspan="1" colspan="1">13–14</td><td rowspan="1" colspan="1">13.5</td><td rowspan="1" colspan="1">0.5</td></tr><tr><td rowspan="1" colspan="1">Pelvic fin</td><td rowspan="1" colspan="1">7</td><td rowspan="1" colspan="1">6–7</td><td rowspan="1" colspan="1">6.9</td><td rowspan="1" colspan="1">0.4</td></tr><tr><td rowspan="1" colspan="1">Caudal fin rays</td><td rowspan="1" colspan="1">20</td><td rowspan="1" colspan="1">20–22</td><td rowspan="1" colspan="1">20.3</td><td rowspan="1" colspan="1">0.7</td></tr><tr><td rowspan="1" colspan="1">Gill rakers</td><td rowspan="1" colspan="1">4</td><td rowspan="1" colspan="1">4–5</td><td rowspan="1" colspan="1">4.6</td><td rowspan="1" colspan="1">0.5</td></tr><tr><td rowspan="1" colspan="5">Proportions (%)</td></tr><tr><td rowspan="1" colspan="1"><abbrev xmlns:xlink="http://www.w3.org/1999/xlink" xlink:title="Standard length" id="ABBRID0ETTAE" xlink:type="simple">SL</abbrev>/<abbrev xmlns:xlink="http://www.w3.org/1999/xlink" xlink:title="Total length" id="ABBRID0EXTAE" xlink:type="simple">TL</abbrev></td><td rowspan="1" colspan="1">84.9</td><td rowspan="1" colspan="1">80.2–86.7</td><td rowspan="1" colspan="1">82.9</td><td rowspan="1" colspan="1">2.6</td></tr><tr><td rowspan="1" colspan="1">Fork length/<abbrev xmlns:xlink="http://www.w3.org/1999/xlink" xlink:title="Total length" id="ABBRID0ELUAE" xlink:type="simple">TL</abbrev></td><td rowspan="1" colspan="1">94.4</td><td rowspan="1" colspan="1">92.9–96</td><td rowspan="1" colspan="1">94.3</td><td rowspan="1" colspan="1">1.0</td></tr><tr><td rowspan="1" colspan="1">Shorter caudal ray/longest caudal ray</td><td rowspan="1" colspan="1">62.9</td><td rowspan="1" colspan="1">62.9–68.4</td><td rowspan="1" colspan="1">66.5</td><td rowspan="1" colspan="1">3.1</td></tr><tr><td rowspan="1" colspan="1">Head length of <abbrev xmlns:xlink="http://www.w3.org/1999/xlink" xlink:title="Standard length" id="ABBRID0EPVAE" xlink:type="simple">SL</abbrev></td><td rowspan="1" colspan="1">27.0</td><td rowspan="1" colspan="1">27.1–33.7</td><td rowspan="1" colspan="1">28.6</td><td rowspan="1" colspan="1">1.9</td></tr><tr><td rowspan="1" colspan="1">Body depth of <abbrev xmlns:xlink="http://www.w3.org/1999/xlink" xlink:title="Standard length" id="ABBRID0EDWAE" xlink:type="simple">SL</abbrev></td><td rowspan="1" colspan="1">27.3</td><td rowspan="1" colspan="1">25.4–31.3</td><td rowspan="1" colspan="1">27.7</td><td rowspan="1" colspan="1">3.0</td></tr><tr><td rowspan="1" colspan="1">Eye diameter of head length</td><td rowspan="1" colspan="1">27.7</td><td rowspan="1" colspan="1">26.5–32.7</td><td rowspan="1" colspan="1">26.9</td><td rowspan="1" colspan="1">2.1</td></tr><tr><td rowspan="1" colspan="1">Depth of caudal peduncle of <abbrev xmlns:xlink="http://www.w3.org/1999/xlink" xlink:title="Standard length" id="ABBRID0EHXAE" xlink:type="simple">SL</abbrev></td><td rowspan="1" colspan="1">12.1</td><td rowspan="1" colspan="1">9.5–13.3</td><td rowspan="1" colspan="1">11.8</td><td rowspan="1" colspan="1">1.2</td></tr><tr><td rowspan="1" colspan="1">Length of caudal peduncle of <abbrev xmlns:xlink="http://www.w3.org/1999/xlink" xlink:title="Standard length" id="ABBRID0E2XAE" xlink:type="simple">SL</abbrev></td><td rowspan="1" colspan="1">19.0</td><td rowspan="1" colspan="1">18.2–2104</td><td rowspan="1" colspan="1">19.5</td><td rowspan="1" colspan="1">1.0</td></tr><tr><td rowspan="1" colspan="1">Interorbital space of head length of <abbrev xmlns:xlink="http://www.w3.org/1999/xlink" xlink:title="Standard length" id="ABBRID0EPYAE" xlink:type="simple">SL</abbrev></td><td rowspan="1" colspan="1">41.0</td><td rowspan="1" colspan="1">33.7–42.5</td><td rowspan="1" colspan="1">39.1</td><td rowspan="1" colspan="1">2.4</td></tr><tr><td rowspan="1" colspan="1">Longest dorsal ray of <abbrev xmlns:xlink="http://www.w3.org/1999/xlink" xlink:title="Standard length" id="ABBRID0EDZAE" xlink:type="simple">SL</abbrev></td><td rowspan="1" colspan="1">19.0</td><td rowspan="1" colspan="1">11.6–24.8</td><td rowspan="1" colspan="1">18.9</td><td rowspan="1" colspan="1">4.9</td></tr><tr><td rowspan="1" colspan="1">Longest anal ray of <abbrev xmlns:xlink="http://www.w3.org/1999/xlink" xlink:title="Standard length" id="ABBRID0EXZAE" xlink:type="simple">SL</abbrev></td><td rowspan="1" colspan="1">14.5</td><td rowspan="1" colspan="1">12.2–16.8</td><td rowspan="1" colspan="1">14.5</td><td rowspan="1" colspan="1">1.6</td></tr><tr><td rowspan="1" colspan="1">Pectoral-fin length of <abbrev xmlns:xlink="http://www.w3.org/1999/xlink" xlink:title="Standard length" id="ABBRID0EL1AE" xlink:type="simple">SL</abbrev></td><td rowspan="1" colspan="1">12.5</td><td rowspan="1" colspan="1">13.3–19.3</td><td rowspan="1" colspan="1">14.9</td><td rowspan="1" colspan="1">2.1</td></tr><tr><td rowspan="1" colspan="1">Pelvic-fin length of <abbrev xmlns:xlink="http://www.w3.org/1999/xlink" xlink:title="Standard length" id="ABBRID0E61AE" xlink:type="simple">SL</abbrev></td><td rowspan="1" colspan="1">12.5</td><td rowspan="1" colspan="1">47.3–54.1</td><td rowspan="1" colspan="1">13.9</td><td rowspan="1" colspan="1">2.2</td></tr><tr><td rowspan="1" colspan="1">Distance snout – pelvic fin of <abbrev xmlns:xlink="http://www.w3.org/1999/xlink" xlink:title="Standard length" id="ABBRID0ET2AE" xlink:type="simple">SL</abbrev></td><td rowspan="1" colspan="1">49.4</td><td rowspan="1" colspan="1">46.3–53.7</td><td rowspan="1" colspan="1">49.2</td><td rowspan="1" colspan="1">2.4</td></tr><tr><td rowspan="1" colspan="1">Distance snout – pectoral fin of <abbrev xmlns:xlink="http://www.w3.org/1999/xlink" xlink:title="Standard length" id="ABBRID0EH3AE" xlink:type="simple">SL</abbrev></td><td rowspan="1" colspan="1">27.2</td><td rowspan="1" colspan="1">26–31.9</td><td rowspan="1" colspan="1">28.7</td><td rowspan="1" colspan="1">2.0</td></tr><tr><td rowspan="1" colspan="1">Distance snout – dorsal fin of <abbrev xmlns:xlink="http://www.w3.org/1999/xlink" xlink:title="Standard length" id="ABBRID0E23AE" xlink:type="simple">SL</abbrev></td><td rowspan="1" colspan="1">55.9</td><td rowspan="1" colspan="1">12.3–14.2</td><td rowspan="1" colspan="1">55.3</td><td rowspan="1" colspan="1">2.1</td></tr><tr><td rowspan="1" colspan="1">Distance snout – anal fin of <abbrev xmlns:xlink="http://www.w3.org/1999/xlink" xlink:title="Standard length" id="ABBRID0EP4AE" xlink:type="simple">SL</abbrev></td><td rowspan="1" colspan="1">71.7</td><td rowspan="1" colspan="1">68.5–70.4</td><td rowspan="1" colspan="1">65.8</td><td rowspan="1" colspan="1">9.4</td></tr><tr><td rowspan="1" colspan="1">Length of dorsal-fin base of <abbrev xmlns:xlink="http://www.w3.org/1999/xlink" xlink:title="Standard length" id="ABBRID0ED5AE" xlink:type="simple">SL</abbrev></td><td rowspan="1" colspan="1">12.4</td><td rowspan="1" colspan="1">11.6–13.4</td><td rowspan="1" colspan="1">12.3</td><td rowspan="1" colspan="1">0.6</td></tr><tr><td rowspan="1" colspan="1">Length of anal-fin base of <abbrev xmlns:xlink="http://www.w3.org/1999/xlink" xlink:title="Standard length" id="ABBRID0EX5AE" xlink:type="simple">SL</abbrev></td><td rowspan="1" colspan="1">10.2</td><td rowspan="1" colspan="1">10.7–12.8</td><td rowspan="1" colspan="1">11.2</td><td rowspan="1" colspan="1">0.8</td></tr></tbody></table><table-wrap-foot><fn><p>* Interrupted by 2 non-porous scales.</p></fn></table-wrap-foot></table-wrap><p><bold><italic>Coloration</italic></bold> (live specimen) . The body is silvery-matte with a distinct dark band running along the mid- body, from the upper margin of the operculum to the middle of the caudal base, where it ends in a dark blotch. The fins are transparent with fine dark pigmentation.</p></tp:treatment-sec><tp:treatment-sec sec-type="habitat" id="SECID0EQ6AE"><title>Habitat.</title><p><italic><tp:taxon-name><tp:taxon-name-part taxon-name-part-type="genus" reg="Pseudophoxinus">Pseudophoxinus</tp:taxon-name-part> <tp:taxon-name-part taxon-name-part-type="species" reg="galilaeus">galilaeus</tp:taxon-name-part></tp:taxon-name></italic> sp. nov. inhabits slow-moving streams or still waters among stones and aquatic plants. In fast-flowing streams, it seeks shelter near small natural dams, among stones, or within tree roots. Its distribution includes the upper Jordan Basin, ranging from the Dan and Snir Rivers to Lake Kinneret (<xref ref-type="bibr" rid="B12">Goren 1975</xref>; <xref ref-type="bibr" rid="B18">Krotman 2004</xref>).</p><sec sec-type="﻿Phylogenetic analysis of Pseudophoxinus species from the Levant" id="SECID0EKAAG"><title>﻿Phylogenetic analysis of <italic><tp:taxon-name><tp:taxon-name-part taxon-name-part-type="genus" reg="Pseudophoxinus">Pseudophoxinus</tp:taxon-name-part></tp:taxon-name></italic> species from the Levant</title><p>In this study, we expanded the phylogenetic analysis to include additional <italic><tp:taxon-name><tp:taxon-name-part taxon-name-part-type="genus" reg="Pseudophoxinus">Pseudophoxinus</tp:taxon-name-part></tp:taxon-name></italic> species from the Levant that were not included in <xref ref-type="bibr" rid="B37">Tadmor-Levi et al. (2023)</xref>. The phylogenetic relationships among <italic><tp:taxon-name><tp:taxon-name-part taxon-name-part-type="genus" reg="Pseudophoxinus">Pseudophoxinus</tp:taxon-name-part></tp:taxon-name></italic> species are presented in Fig. <xref ref-type="fig" rid="F5">5</xref>. The genetic distances between the newly identified species and other examined species are shown in Table <xref ref-type="table" rid="T2">2</xref>. In this analysis, the lowest genetic divergence calculated was 7% between <italic><tp:taxon-name><tp:taxon-name-part taxon-name-part-type="genus" reg="Pseudophoxinus">P.</tp:taxon-name-part> <tp:taxon-name-part taxon-name-part-type="species" reg="galilaeus">galilaeus</tp:taxon-name-part></tp:taxon-name></italic> and the <italic><tp:taxon-name><tp:taxon-name-part taxon-name-part-type="genus" reg="Pseudophoxinus">P.</tp:taxon-name-part> <tp:taxon-name-part taxon-name-part-type="species" reg="syriacus">syriacus</tp:taxon-name-part></tp:taxon-name></italic>/<italic><tp:taxon-name><tp:taxon-name-part taxon-name-part-type="genus" reg="Pseudophoxinus">P.</tp:taxon-name-part> <tp:taxon-name-part taxon-name-part-type="species" reg="drusensis">drusensis</tp:taxon-name-part></tp:taxon-name></italic> complex.</p><table-wrap id="T2" position="float" orientation="portrait"><label>Table 2.</label><caption><p>Mean genetic distances between the species clusters as defined by the maximum likelihood phylogenetic analysis. The number of base differences per site calculated by averaging over all sequence pairs between groups is shown. The rate variation among sites was modeled with a gamma distribution (shape parameter = 1). This analysis involved 48 nucleotide sequences and a total of 545 positions. All ambiguous positions were removed for each sequence pair (pairwise deletion option). The lower left values are the mean distances calculated using the p-distance model, and the upper right values were calculated using the K2P model. The bold values are within-group distances. Evolutionary analyses were conducted in MEGA11.</p></caption><table id="TID0E5NBG" rules="all"><tbody><tr><th rowspan="1" colspan="1"/><th rowspan="1" colspan="1"><italic><tp:taxon-name><tp:taxon-name-part taxon-name-part-type="genus" reg="Pseudophoxinus">P.</tp:taxon-name-part> <tp:taxon-name-part taxon-name-part-type="species" reg="galilaeus">galilaeus</tp:taxon-name-part></tp:taxon-name></italic> sp. nov.</th><th rowspan="1" colspan="1"><italic><tp:taxon-name><tp:taxon-name-part taxon-name-part-type="genus" reg="Pseudophoxinus">P.</tp:taxon-name-part> <tp:taxon-name-part taxon-name-part-type="species" reg="syriacus">syriacus</tp:taxon-name-part></tp:taxon-name></italic> /<italic><tp:taxon-name><tp:taxon-name-part taxon-name-part-type="genus" reg="Pseudophoxinus"/><tp:taxon-name-part taxon-name-part-type="species" reg="drusensis">drusensis</tp:taxon-name-part></tp:taxon-name></italic></th><th rowspan="1" colspan="1"><italic><tp:taxon-name><tp:taxon-name-part taxon-name-part-type="genus" reg="Pseudophoxinus">P.</tp:taxon-name-part> <tp:taxon-name-part taxon-name-part-type="species" reg="drusensis">drusensis</tp:taxon-name-part></tp:taxon-name></italic> (Israel)</th><th rowspan="1" colspan="1">
                      <italic>
                        <tp:taxon-name><tp:taxon-name-part taxon-name-part-type="genus" reg="Pseudophoxinus">P.</tp:taxon-name-part> <tp:taxon-name-part taxon-name-part-type="species" reg="turani">turani</tp:taxon-name-part></tp:taxon-name>
                      </italic>
                    </th><th rowspan="1" colspan="1">
                      <italic>
                        <tp:taxon-name><tp:taxon-name-part taxon-name-part-type="genus" reg="Pseudophoxinus">P.</tp:taxon-name-part> <tp:taxon-name-part taxon-name-part-type="species" reg="libani">libani</tp:taxon-name-part></tp:taxon-name>
                      </italic>
                    </th><th rowspan="1" colspan="1">
                      <italic>
                        <tp:taxon-name><tp:taxon-name-part taxon-name-part-type="genus" reg="Pseudophoxinus">P.</tp:taxon-name-part> <tp:taxon-name-part taxon-name-part-type="species" reg="kervillei">kervillei</tp:taxon-name-part></tp:taxon-name>
                      </italic>
                    </th><th rowspan="1" colspan="1">
                      <italic>
                        <tp:taxon-name><tp:taxon-name-part taxon-name-part-type="genus" reg="Pseudophoxinus">P.</tp:taxon-name-part> <tp:taxon-name-part taxon-name-part-type="species" reg="hasani">hasani</tp:taxon-name-part></tp:taxon-name>
                      </italic>
                    </th><th rowspan="1" colspan="1">
                      <italic>
                        <tp:taxon-name><tp:taxon-name-part taxon-name-part-type="genus" reg="Pseudophoxinus">P.</tp:taxon-name-part> <tp:taxon-name-part taxon-name-part-type="species" reg="zeregi">zeregi</tp:taxon-name-part></tp:taxon-name>
                      </italic>
                    </th></tr><tr><td rowspan="1" colspan="1"><italic><tp:taxon-name><tp:taxon-name-part taxon-name-part-type="genus" reg="Pseudophoxinus">P.</tp:taxon-name-part> <tp:taxon-name-part taxon-name-part-type="species" reg="galilaeus">galilaeus</tp:taxon-name-part></tp:taxon-name></italic> sp. nov.</td><td rowspan="1" colspan="1">0.0027</td><td rowspan="1" colspan="1">0.0781</td><td rowspan="1" colspan="1">0.0846</td><td rowspan="1" colspan="1">0.0803</td><td rowspan="1" colspan="1">0.0831</td><td rowspan="1" colspan="1">0.0840</td><td rowspan="1" colspan="1">0.1189</td><td rowspan="1" colspan="1">0.1278</td></tr><tr><td rowspan="1" colspan="1"><italic><tp:taxon-name><tp:taxon-name-part taxon-name-part-type="genus" reg="Pseudophoxinus">P.</tp:taxon-name-part> <tp:taxon-name-part taxon-name-part-type="species" reg="syriacus">syriacus</tp:taxon-name-part></tp:taxon-name></italic> /<italic><tp:taxon-name><tp:taxon-name-part taxon-name-part-type="genus" reg="Pseudophoxinus"/><tp:taxon-name-part taxon-name-part-type="species" reg="drusensis">drusensis</tp:taxon-name-part></tp:taxon-name></italic></td><td rowspan="1" colspan="1">0.0697</td><td rowspan="1" colspan="1">0.0034</td><td rowspan="1" colspan="1">0.0114</td><td rowspan="1" colspan="1">0.0684</td><td rowspan="1" colspan="1">0.0683</td><td rowspan="1" colspan="1">0.0626</td><td rowspan="1" colspan="1">0.1117</td><td rowspan="1" colspan="1">0.1083</td></tr><tr><td rowspan="1" colspan="1"><italic><tp:taxon-name><tp:taxon-name-part taxon-name-part-type="genus" reg="Pseudophoxinus">P.</tp:taxon-name-part> <tp:taxon-name-part taxon-name-part-type="species" reg="drusensis">drusensis</tp:taxon-name-part></tp:taxon-name></italic> (Israel)</td><td rowspan="1" colspan="1">0.0748</td><td rowspan="1" colspan="1">0.0112</td><td rowspan="1" colspan="1">0.0000</td><td rowspan="1" colspan="1">0.0705</td><td rowspan="1" colspan="1">0.0751</td><td rowspan="1" colspan="1">0.0705</td><td rowspan="1" colspan="1">0.1156</td><td rowspan="1" colspan="1">0.1153</td></tr><tr><td rowspan="1" colspan="1">
                      <italic>
                        <tp:taxon-name><tp:taxon-name-part taxon-name-part-type="genus" reg="Pseudophoxinus">P.</tp:taxon-name-part> <tp:taxon-name-part taxon-name-part-type="species" reg="turani">turani</tp:taxon-name-part></tp:taxon-name>
                      </italic>
                    </td><td rowspan="1" colspan="1">0.0708</td><td rowspan="1" colspan="1">0.0612</td><td rowspan="1" colspan="1">0.0629</td><td rowspan="1" colspan="1">0.0052</td><td rowspan="1" colspan="1">0.0261</td><td rowspan="1" colspan="1">0.0336</td><td rowspan="1" colspan="1">0.0880</td><td rowspan="1" colspan="1">0.1294</td></tr><tr><td rowspan="1" colspan="1">
                      <italic>
                        <tp:taxon-name><tp:taxon-name-part taxon-name-part-type="genus" reg="Pseudophoxinus">P.</tp:taxon-name-part> <tp:taxon-name-part taxon-name-part-type="species" reg="libani">libani</tp:taxon-name-part></tp:taxon-name>
                      </italic>
                    </td><td rowspan="1" colspan="1">0.0730</td><td rowspan="1" colspan="1">0.0614</td><td rowspan="1" colspan="1">0.0669</td><td rowspan="1" colspan="1">0.0250</td><td rowspan="1" colspan="1">0.0028</td><td rowspan="1" colspan="1">0.0211</td><td rowspan="1" colspan="1">0.0824</td><td rowspan="1" colspan="1">0.1194</td></tr><tr><td rowspan="1" colspan="1">
                      <italic>
                        <tp:taxon-name><tp:taxon-name-part taxon-name-part-type="genus" reg="Pseudophoxinus">P.</tp:taxon-name-part> <tp:taxon-name-part taxon-name-part-type="species" reg="kervillei">kervillei</tp:taxon-name-part></tp:taxon-name>
                      </italic>
                    </td><td rowspan="1" colspan="1">0.0739</td><td rowspan="1" colspan="1">0.0566</td><td rowspan="1" colspan="1">0.0632</td><td rowspan="1" colspan="1">0.0318</td><td rowspan="1" colspan="1">0.0203</td><td rowspan="1" colspan="1">0.0018</td><td rowspan="1" colspan="1">0.0750</td><td rowspan="1" colspan="1">0.1205</td></tr><tr><td rowspan="1" colspan="1">
                      <italic>
                        <tp:taxon-name><tp:taxon-name-part taxon-name-part-type="genus" reg="Pseudophoxinus">P.</tp:taxon-name-part> <tp:taxon-name-part taxon-name-part-type="species" reg="hasani">hasani</tp:taxon-name-part></tp:taxon-name>
                      </italic>
                    </td><td rowspan="1" colspan="1">0.0993</td><td rowspan="1" colspan="1">0.0941</td><td rowspan="1" colspan="1">0.0972</td><td rowspan="1" colspan="1">0.0769</td><td rowspan="1" colspan="1">0.0724</td><td rowspan="1" colspan="1">0.0669</td><td rowspan="1" colspan="1">0.0061</td><td rowspan="1" colspan="1">0.1392</td></tr><tr><td rowspan="1" colspan="1">
                      <italic>
                        <tp:taxon-name><tp:taxon-name-part taxon-name-part-type="genus" reg="Pseudophoxinus">P.</tp:taxon-name-part> <tp:taxon-name-part taxon-name-part-type="species" reg="zeregi">zeregi</tp:taxon-name-part></tp:taxon-name>
                      </italic>
                    </td><td rowspan="1" colspan="1">0.1064</td><td rowspan="1" colspan="1">0.0924</td><td rowspan="1" colspan="1">0.0975</td><td rowspan="1" colspan="1">0.1069</td><td rowspan="1" colspan="1">0.1007</td><td rowspan="1" colspan="1">0.1015</td><td rowspan="1" colspan="1">0.1139</td><td rowspan="1" colspan="1">0.0024</td></tr></tbody></table></table-wrap><fig id="F5" position="float" orientation="portrait"><object-id xmlns:xlink="http://www.w3.org/1999/xlink" content-type="doi" xlink:type="simple">10.3897/zookeys.1249.154110.figure5</object-id><object-id xmlns:xlink="http://www.w3.org/1999/xlink" content-type="arpha" xlink:type="simple">DD688CDC-F312-504B-A0D0-5AD7E0273124</object-id><label>Figure 5.</label><caption><p>The phylogenetic relationships among <tp:taxon-name><tp:taxon-name-part taxon-name-part-type="genus" reg="Pseudophoxinus">Pseudophoxinus</tp:taxon-name-part></tp:taxon-name> species from Israel and neighboring water systems. The maximum likelihood tree was reconstructed in IQtree2 using 48 sequences with 545 nucleotide sites (See Suppl. material <xref ref-type="supplementary-material" rid="S2">2</xref> for sequence details).</p></caption><graphic xmlns:xlink="http://www.w3.org/1999/xlink" xlink:href="zookeys-1249-303_article-154110__-g005.jpg" position="float" orientation="portrait" xlink:type="simple" id="oo_1401458.jpg"><uri content-type="original_file" xlink:type="simple">https://binary.pensoft.net/fig/1401458</uri></graphic></fig></sec></tp:treatment-sec><tp:treatment-sec><!--Section generated to contain objects referenced in tp:taxon-treatment.--><supplementary-material xmlns:xlink="http://www.w3.org/1999/xlink" id="S3" position="float" orientation="portrait" xlink:type="simple"><object-id content-type="arpha" xlink:type="simple">1D4B5E15-2A9F-540E-859D-AD33ABEDB7E6</object-id><label>Supplementary material 3</label><caption><p>Selected meristic counts and body proportions of non-type specimens of <italic><tp:taxon-name><tp:taxon-name-part taxon-name-part-type="genus" reg="Pseudophoxinus">P.</tp:taxon-name-part> <tp:taxon-name-part taxon-name-part-type="species" reg="galilaeus">galilaeus</tp:taxon-name-part></tp:taxon-name></italic></p></caption><statement content-type="dataType"><label>Data type</label><p>docx</p></statement><media xlink:href="zookeys-1249-303_article-154110__-s003.docx" mimetype="application" mime-subtype="vnd.openxmlformats-officedocument.wordprocessingml.document" position="float" orientation="portrait" xlink:type="simple" id="oo_1401461.docx"><uri content-type="original_file" xlink:type="simple">https://binary.pensoft.net/file/1401461</uri></media><permissions><license xlink:type="simple"><license-p>This dataset is made available under the Open Database License (http://opendatacommons.org/licenses/odbl/1.0/). The Open Database License (ODbL) is a license agreement intended to allow users to freely share, modify, and use this Dataset while maintaining this same freedom for others, provided that the original source and author(s) are credited.</license-p></license></permissions><attrib specific-use="authors">Menachem Goren, Tamar Feldstein-Farkash</attrib></supplementary-material><supplementary-material xmlns:xlink="http://www.w3.org/1999/xlink" id="S2" position="float" orientation="portrait" xlink:type="simple"><object-id content-type="arpha" xlink:type="simple">A8D39E85-230D-503C-BA19-F0D7117101D8</object-id><label>Supplementary material 2</label><caption><p>List of sequences of <italic><tp:taxon-name><tp:taxon-name-part taxon-name-part-type="genus" reg="Pseudophoxinus">Pseudophoxinus</tp:taxon-name-part></tp:taxon-name></italic> sp. used for the reconstruction of a maximum likelihood phylogenetic tree based on the barcode sequences from the COI mitochondrial gene, and for the estimation of evolutionary divergence over sequence pairs between species</p></caption><statement content-type="dataType"><label>Data type</label><p>docx</p></statement><media xlink:href="zookeys-1249-303_article-154110__-s002.docx" mimetype="application" mime-subtype="vnd.openxmlformats-officedocument.wordprocessingml.document" position="float" orientation="portrait" xlink:type="simple" id="oo_1401460.docx"><uri content-type="original_file" xlink:type="simple">https://binary.pensoft.net/file/1401460</uri></media><permissions><license xlink:type="simple"><license-p>This dataset is made available under the Open Database License (http://opendatacommons.org/licenses/odbl/1.0/). The Open Database License (ODbL) is a license agreement intended to allow users to freely share, modify, and use this Dataset while maintaining this same freedom for others, provided that the original source and author(s) are credited.</license-p></license></permissions><attrib specific-use="authors">Menachem Goren, Tamar Feldstein-Farkash</attrib></supplementary-material></tp:treatment-sec><ref-list><ref id="B39"><mixed-citation xmlns:xlink="http://www.w3.org/1999/xlink" xlink:type="simple"><person-group><name name-style="western"><surname>Tortonese</surname><given-names>E</given-names></name></person-group> (<year>1938</year>) <article-title>Viaggio del Enrico Festa in Palestina e in Siria (1893), Pesci. Bollettino dei musei di zoologia ed anatomia comparata della R.</article-title><source>Università di Torino</source><volume>3</volume>: <fpage>15</fpage>–<lpage>20</lpage>. <ext-link xlink:href="10.5962/bhl.part.27226" ext-link-type="doi" xlink:type="simple">https://doi.org/10.5962/bhl.part.27226</ext-link></mixed-citation></ref><ref id="B33"><mixed-citation xmlns:xlink="http://www.w3.org/1999/xlink" xlink:type="simple"><person-group><name name-style="western"><surname>Steinitz</surname><given-names>H</given-names></name></person-group> (<year>1951</year>) <tp:taxon-name><tp:taxon-name-part taxon-name-part-type="genus">Phoxinellus</tp:taxon-name-part> (<tp:taxon-name-part taxon-name-part-type="subgenus">Pararhodeus</tp:taxon-name-part>) <tp:taxon-name-part taxon-name-part-type="species">kervillei</tp:taxon-name-part></tp:taxon-name> Pellegrin from Lake Huleh, Palestine. Bulletin of the Research Council of Israel 1(1/2): 16.</mixed-citation></ref><ref id="B34"><mixed-citation xmlns:xlink="http://www.w3.org/1999/xlink" xlink:type="simple"><person-group><name name-style="western"><surname>Steinitz</surname><given-names>H</given-names></name></person-group> (<year>1953</year>) The freshwater fishes of Palestine. An annotated list. Bulletin of the Research Council of Israel 3B: 207–227.</mixed-citation></ref><ref id="B35"><mixed-citation xmlns:xlink="http://www.w3.org/1999/xlink" xlink:type="simple"><person-group><name name-style="western"><surname>Steinitz</surname><given-names>H</given-names></name></person-group> (<year>1954</year>) <article-title>The distribution and evolution of the freshwater fishes of Palestine.</article-title><source>Publication of the Hydrobiological Research Institute Istanbul B</source><volume>1</volume>: <fpage>225</fpage>–<lpage>275</lpage>.</mixed-citation></ref><ref id="B12"><mixed-citation xmlns:xlink="http://www.w3.org/1999/xlink" xlink:type="simple"><person-group><name name-style="western"><surname>Goren</surname><given-names>M</given-names></name></person-group> (<year>1975</year>) <article-title>The freshwater fishes of Israel.</article-title><source>Israel Journal of Zoology</source><volume>23</volume>: <fpage>67</fpage>–<lpage>118</lpage>. <ext-link xlink:href="10.1080/00212210.1974.10688400" ext-link-type="doi" xlink:type="simple">https://doi.org/10.1080/00212210.1974.10688400</ext-link></mixed-citation></ref><ref id="B13"><mixed-citation xmlns:xlink="http://www.w3.org/1999/xlink" xlink:type="simple"><person-group><name name-style="western"><surname>Goren</surname><given-names>M</given-names></name></person-group> (<year>1983</year>) The Freshwater Fishes of Israel. Kibbutz Ha’Muhad Publishing House. Tel Aviv: Journal of the Institute of Archaeology of Tel Aviv University, 102. [Hebrew]</mixed-citation></ref><ref id="B2"><mixed-citation xmlns:xlink="http://www.w3.org/1999/xlink" xlink:type="simple"><person-group><name name-style="western"><surname>Ben Tuvia</surname><given-names>A</given-names></name></person-group> (<year>1978</year>) <article-title>Fishes.</article-title> In: <person-group><name name-style="western"><surname>Serruya</surname><given-names>C</given-names></name></person-group> (<role>Ed.</role>) <issue-title>Lake Kinneret Monographiae Biologicae. Dr. W.</issue-title><source>Junk Publishers, The Hague,</source><volume>32</volume>: <fpage>407</fpage>–<lpage>430</lpage>. <ext-link xlink:href="10.1007/978-94-009-9954-1_17" ext-link-type="doi" xlink:type="simple">https://doi.org/10.1007/978-94-009-9954-1_17</ext-link></mixed-citation></ref><ref id="B20"><mixed-citation xmlns:xlink="http://www.w3.org/1999/xlink" xlink:type="simple"><person-group><name name-style="western"><surname>Krupp</surname><given-names>F</given-names></name><name name-style="western"><surname>Schneider</surname><given-names>W</given-names></name></person-group> (<year>1989</year>) <article-title>The fishes of the Jordan River drainage basin and Azraq Oasis.</article-title><source>Fauna of Saudia Arabia</source><volume>10</volume>: <fpage>347</fpage>–<lpage>416</lpage>.</mixed-citation></ref><ref id="B14"><mixed-citation xmlns:xlink="http://www.w3.org/1999/xlink" xlink:type="simple"><person-group><name name-style="western"><surname>Goren</surname><given-names>M</given-names></name><name name-style="western"><surname>Ortal</surname><given-names>R</given-names></name></person-group> (<year>1999</year>) <article-title>Biodiversity of the inland water fishes of Israel.</article-title><source>Biological Conservation</source><volume>89</volume>: <fpage>1</fpage>–<lpage>9</lpage>. <ext-link xlink:href="10.1016/S0006-3207(98)00127-X" ext-link-type="doi" xlink:type="simple">https://doi.org/10.1016/S0006-3207(98)00127-X</ext-link></mixed-citation></ref><ref id="B8"><mixed-citation xmlns:xlink="http://www.w3.org/1999/xlink" xlink:type="simple"><person-group><name name-style="western"><surname>Gasith</surname><given-names>A</given-names></name><name name-style="western"><surname>Gafny</surname><given-names>S</given-names></name><name name-style="western"><surname>Goren</surname><given-names>M</given-names></name></person-group> (<year>2000</year>) <article-title>Response of fish assemblage of rocky habitats to lake level fluctuation: Possible effect of varying habitat choice.</article-title><source>Archiv für Hydrobiologie Special Issues: Advances in Limnology</source><volume>55</volume>: <fpage>317</fpage>–<lpage>331</lpage>.</mixed-citation></ref><ref id="B28"><mixed-citation xmlns:xlink="http://www.w3.org/1999/xlink" xlink:type="simple"><person-group><name name-style="western"><surname>Ostrovsky</surname><given-names>I</given-names></name><name name-style="western"><surname>Goren</surname><given-names>M</given-names></name><name name-style="western"><surname>Shapiro</surname><given-names>J</given-names></name><name name-style="western"><surname>Snovsky</surname><given-names>G</given-names></name><name name-style="western"><surname>Rynskiy</surname><given-names>A</given-names></name></person-group> (<year>2014</year>) Fish biology and ecology. In: Zohary T, Sukenik A, Berman T, Nishri A (Eds) Lake Kinneret: Ecology and Management Springer, Dordrecht, 273–292. <ext-link xlink:href="10.1007/978-94-017-8944-8_16" ext-link-type="doi" xlink:type="simple">https://doi.org/10.1007/978-94-017-8944-8_16</ext-link></mixed-citation></ref><ref id="B36"><mixed-citation xmlns:xlink="http://www.w3.org/1999/xlink" xlink:type="simple"><person-group><name name-style="western"><surname>Tadmor-Levi</surname><given-names>R</given-names></name><name name-style="western"><surname>Borovski</surname><given-names>T</given-names></name><name name-style="western"><surname>Marcos-Hadad</surname><given-names>E</given-names></name><name name-style="western"><surname>Shapiro</surname><given-names>J</given-names></name><name name-style="western"><surname>Hulata</surname><given-names>G</given-names></name><name name-style="western"><surname>Golani</surname><given-names>D</given-names></name><name name-style="western"><surname>David</surname><given-names>L</given-names></name></person-group> (<year>2022</year>) Establishing and using a genetic database for resolving identification of fish species in the Sea of Galilee, Israel. PLoS ONE 17(5): e0267021. <ext-link xlink:href="10.1371/journal.pone.0267021" ext-link-type="doi" xlink:type="simple">https://doi.org/10.1371/journal.pone.0267021</ext-link></mixed-citation></ref><ref id="B37"><mixed-citation xmlns:xlink="http://www.w3.org/1999/xlink" xlink:type="simple"><person-group><name name-style="western"><surname>Tadmor-Levi</surname><given-names>R</given-names></name><name name-style="western"><surname>Feldstein-Farkash</surname><given-names>T</given-names></name><name name-style="western"><surname>Milstein</surname><given-names>D</given-names></name><name name-style="western"><surname>Golani</surname><given-names>D</given-names></name><name name-style="western"><surname>Leader</surname><given-names>N</given-names></name><name name-style="western"><surname>Goren</surname><given-names>M</given-names></name><name name-style="western"><surname>David</surname><given-names>L</given-names></name></person-group> (<year>2023</year>) Revisiting the species list of freshwater fish in Israel based on DNA barcoding. Ecology and Evolution 13(12): e10812 [1–19]. <ext-link xlink:href="10.1002/ece3.10812" ext-link-type="doi" xlink:type="simple">https://doi.org/10.1002/ece3.10812</ext-link></mixed-citation></ref><ref id="B4"><mixed-citation xmlns:xlink="http://www.w3.org/1999/xlink" xlink:type="simple"><person-group><name name-style="western"><surname>Çiçek</surname><given-names>E</given-names></name><name name-style="western"><surname>Fricke</surname><given-names>R</given-names></name><name name-style="western"><surname>Sungur</surname><given-names>S</given-names></name><name name-style="western"><surname>Çapar</surname><given-names>OB</given-names></name><name name-style="western"><surname>Golani</surname><given-names>D</given-names></name></person-group> (<year>2023</year>) <article-title>Freshwater fishes of Israel; a revised and updated annotated checklist.</article-title><source>Zootaxa</source><volume>5369</volume>(<issue>4</issue>): <fpage>451</fpage>–<lpage>484</lpage>. <ext-link xlink:href="10.11646/zootaxa.5369.4.1" ext-link-type="doi" xlink:type="simple">https://doi.org/10.11646/zootaxa.5369.4.1</ext-link></mixed-citation></ref><ref id="B24"><mixed-citation xmlns:xlink="http://www.w3.org/1999/xlink" xlink:type="simple"><person-group><name name-style="western"><surname>Lortet</surname><given-names>L</given-names></name></person-group> (<year>1883</year>) <article-title>Études zoologiques sur la faune du lac de Tibériade, suivies d’un aperçu sur la faune des lacs d’Antioche et de Homs. I. Poissons et reptiles du lac de Tibériade et de quelques autres parties de la Syrie.</article-title><source>Archives du Muséum d’Histoire Naturelle de Lyon</source><volume>3</volume>(<issue>1</issue>): <fpage>99</fpage>–<lpage>189</lpage>. <ext-link xlink:href="10.3406/mhnly.1883.941" ext-link-type="doi" xlink:type="simple">https://doi.org/10.3406/mhnly.1883.941</ext-link></mixed-citation></ref><ref id="B10"><mixed-citation xmlns:xlink="http://www.w3.org/1999/xlink" xlink:type="simple"><person-group><name name-style="western"><surname>Goren</surname><given-names>M</given-names></name></person-group> (<year>1969</year>) <source>Distribution and taxonomy of the freshwater fishes of Israel with emphasis on the genera: <italic><tp:taxon-name><tp:taxon-name-part taxon-name-part-type="genus">Acanthobrama</tp:taxon-name-part></tp:taxon-name></italic>, <italic><tp:taxon-name><tp:taxon-name-part taxon-name-part-type="genus">Phoxinellus</tp:taxon-name-part></tp:taxon-name></italic>, <italic><tp:taxon-name><tp:taxon-name-part taxon-name-part-type="genus">Garra</tp:taxon-name-part></tp:taxon-name></italic>, <italic>Aphanius and Noemacheilus</italic>. M.Sc.</source><publisher-name>Thesis</publisher-name>, <publisher-loc>Tel Aviv University</publisher-loc>, <size units="page">131 pp</size>. [Hebrew with an English abstract]</mixed-citation></ref><ref id="B18"><mixed-citation xmlns:xlink="http://www.w3.org/1999/xlink" xlink:type="simple"><person-group><name name-style="western"><surname>Krotman</surname><given-names>Y</given-names></name></person-group> (<year>2004</year>) <source>Biodiversity and community structure of Jordan system fishes and their relationship to the habitat structure and anthropogenic impact. M.Sc.</source><publisher-name>Thesis</publisher-name>, <publisher-loc>Tel Aviv University</publisher-loc>, <size units="page">104 pp</size>. [Hebrew with an English abstract]</mixed-citation></ref></ref-list></tp:taxon-treatment>
